# Supplementary material for: Rationale, Study Design, and Cohort Characteristics for the Markers for Environmental Exposures (MEE) Study
Source: Int J Environ Res Public Health. 2020 Mar 9;17(5):1774. doi: 10.3390/ijerph17051774 (PMC7084413; doi:10.3390/ijerph17051774)
Supplement: Supplementary file 1 [file ijerph-17-01774-s001.zip]

Archive with 1 entries (1 files):
- ijerph-734011-SI.docx
